# Supplementary material for: Supramolecular Solid Complexes between Bis-pyridinium-4-oxime and Distinctive Cyanoiron Platforms
Source: Molecules. 2024 Apr 9;29(8):1698. doi: 10.3390/molecules29081698 (PMC11052229; doi:10.3390/molecules29081698)
Supplement: Supplementary file 1 [file molecules-29-01698-s001.zip]

Archive with 1 entries (1 files):
- molecules-2949999-supplementary.pdf
